# Supplementary material for: Evaluating the Quality of Cheese Slices Packaged with Na-Alginate Edible Films Supplemented with Functional Lactic Acid Bacteria Cultures after High-Pressure Processing
Source: Foods. 2022 Sep 15;11(18):2855. doi: 10.3390/foods11182855 (PMC9498243; doi:10.3390/foods11182855)
Supplement: Supplementary file 1 [file foods-11-02855-s001.zip]

Archive with 1 entries (1 files):
- foods-1865521-supplementary.pdf
